# Supplementary material for: Study on the Localization Technology for Giant Salamanders Using Passive UHF RFID and Incomplete D-Tr Measurement Data
Source: Sensors (Basel). 2025 Dec 23;26(1):106. doi: 10.3390/s26010106 (PMC12787745; doi:10.3390/s26010106)
Supplement: Supplementary file 1 [file sensors-26-00106-s001.zip]

Archive with 2 entries (2 files):
- File S1. Application Certificate.pdf
- File S2. Certificate of No Harm to Giant Salamanders.pdf
